# Supplementary material for: Experimental study of precursory features of CO2 blasting-induced coal rock fracture based on grayscale and texture analysis
Source: PLoS One. 2024 Feb 9;19(2):e0297753. doi: 10.1371/journal.pone.0297753 (PMC10857609; doi:10.1371/journal.pone.0297753)
Supplement: S1 Data — (XLSX) [file pone.0297753.s003.xlsx]

## Sheet: Sheet1
	p1				t/ms		COR	ASM	ENT	CON		COR	ASM	ENT	CON			Gray value	1ms	2ms	3ms	4ms	5ms	6ms	7ms	8ms	9ms	10ms
t/ms	0.5MPa	1.0MPa	1.5MPa		1	0°	0.2355	0.1395	2.2361	0.0713	1	0.23615	0.13575	2.31013	0.074875			0	0	0	0	0	0	0	0	0	0	0
0	100000	100000	100000			45°	0.2358	0.1334	2.3613	0.1008	2	0.187	0.1705	2.26855	0.161225			1	0	0	0	0	0	0	0	0	0	0
0.1	100000	100000	100000			90°	0.2374	0.1355	2.3201	0.0373	3	0.0771	0.2582	1.86738	0.229825			2	0	0	0	0	0	0	0	0	0	0
0.2	100000	100000	100000			135°	0.2359	0.1346	2.323	0.0901	4	0.06205	0.12195	2.58102	0.1987			3	0	0	0	0	0	0	0	0	0	0
0.3	100000	100000	100000		2	0°	0.1867	0.1735	2.2066	0.1186	5	0.061425	0.177375	2.38237	0.184325			4	0	0	0	0	0	0	0	0	0	0
0.4	100000	100000	114980			45°	0.1869	0.1684	2.3093	0.2138	6	0.0541	0.15985	2.4332	0.182275			5	0	0	0	0	0	0	0	0	0	0
0.5	100000	136072	203148			90°	0.1874	0.1702	2.2709	0.1044	7	0.043225	0.2029	2.28293	0.1472			6	0	0	0	0	0	0	0	0	0	0
0.6	106525	211487	314899			135°	0.187	0.1699	2.2874	0.2081	8	0.04755	0.192875	2.32022	0.097075			7	0	0	0	0	0	0	0	0	0	0
0.7	152900	302571	449052		3	0°	0.077	0.2612	1.8143	0.0411	9	0.055675	0.20315	2.3183	0.067675			8	0	0	0	0	0	0	0	0	0	0
0.8	207319	408681	604185			45°	0.0771	0.2558	1.9097	0.3069	10	0.05015	0.17335	2.40028	0.100175			9	0	0	0	0	0	0	0	0	0	0
0.9	269588	529066	778653			90°	0.0772	0.2579	1.873	0.276								10	0	0	0	0	0	0	0	0	0	0
1	339489	662877	970607			135°	0.0771	0.2579	1.8725	0.2953								11	0	0	0	0	0	0	0	0	0	0
1.1	416774	809167	1178010		4	0°	0.062	0.1244	2.5078	0.0856								12	0	3.86763e-05	5.27723e-05	0.000109686	6.08911e-06	1.72654e-05	0.000110857	9.56059e-05	0.000109922	4.96929e-05
1.2	501171	966902	1398650			45°	0.062	0.1194	2.6538	0.2694								13	0	8.14238e-06	0.000114678	0.000148279	0.000145124	0.000271168	0.000361048	0.00027563	0.000160812	0.000253535
1.3	592382	1134960	1630190			90°	0.0621	0.1219	2.5847	0.1939								14	0	1.73026e-05	0.000143094	7.51551e-05	0.000114678	0.000176716	0.000182049	0.000133238	5.19077e-05	0.000146036
1.4	690083	1312160	1870160			135°	0.0621	0.1221	2.5778	0.2459								15	0	2.54449e-05	2.94307e-05	1.8281e-05	8.11881e-06	2.94527e-05	3.66133e-05	3.76321e-05	1.32314e-05	3.24525e-05
1.5	793929	1497240	2116020		5	0°	0.0614	0.1795	2.3245	0.0973								16	0	0.0559758	0.0830463	0.0970344	0.0902152	0.162047	0.160017	0.15148	0.148807	0.172339
1.6	903553	1688880	2365130			45°	0.0614	0.175	2.4522	0.2512								17	0	0.001201	0.00154866	0.00171537	0.0011346	0.00176208	0.00259853	0.00236167	0.00233788	0.00181835
1.7	1018570	1885740	2614860			90°	0.0615	0.1772	2.3844	0.1641								18	4.64108e-05	0.0283568	0.0270164	0.0208677	0.0167085	0.0204229	0.0268192	0.0201057	0.0268546	0.0220667
1.8	1138560	2086400	2862560			135°	0.0614	0.1778	2.3684	0.2247								19	0	0.00150329	0.00142891	0.00183013	0.00101181	0.00141068	0.00174422	0.00158563	0.00195315	0.00154859
1.9	1263120	2289450	3105630		6	0°	0.0541	0.162	2.365	0.1003								20	0	0.0422823	0.0264562	0.0300844	0.0178543	0.02596	0.0284983	0.0244731	0.0287314	0.0225291
2	1391780	2493440	3341500			45°	0.054	0.1578	2.4962	0.2466								21	0.000145603	0.00193789	0.0014147	0.00188193	0.00121985	0.00167779	0.00188863	0.00164056	0.00229615	0.00179807
2.1	1524110	2696940	3567750			90°	0.0542	0.1598	2.4383	0.1552								22	0	0.0551096	0.0213981	0.0358084	0.0268702	0.0280146	0.0334381	0.039112	0.0317044	0.0261892
2.2	1659630	2898510	3782080			135°	0.0541	0.1598	2.4333	0.227								23	0.000228414	0.00509713	0.00300497	0.0046911	0.00393965	0.00377096	0.00401424	0.0048342	0.00525183	0.0038517
2.3	1797850	3096730	3982380		7	0°	0.0433	0.2045	2.2269	0.027								24	0	0.0463047	0.0195389	0.0411342	0.0353036	0.023425	0.0317295	0.0500487	0.035857	0.0294334
2.4	1938290	3290220	4166760			45°	0.0432	0.2006	2.3528	0.2039								25	0.00138322	0.0525896	0.0266419	0.0454516	0.0474068	0.0244264	0.0358261	0.0434112	0.0416534	0.0275937
2.5	2080450	3477640	4333600			90°	0.0432	0.2028	2.2949	0.1842								26	9.10016e-06	0.00624011	0.00350225	0.00524461	0.00481344	0.0035719	0.00397966	0.00430735	0.00588389	0.00440948
2.6	2223830	3657710	4481600			135°	0.0432	0.2037	2.2571	0.1737								27	0.00289931	0.074977	0.0319871	0.0451489	0.0493319	0.0272163	0.0429697	0.033339	0.045636	0.030696
2.7	2367910	3829240	4609830		8	0°	0.0476	0.1942	2.2809	0.0998								28	0	0.00347374	0.00210176	0.00226786	0.0023646	0.00166763	0.00182761	0.00153987	0.00234195	0.00178793
2.8	2512180	3991110	4717760			45°	0.0475	0.1906	2.3909	0.1371								29	0.00385028	0.0772671	0.0329877	0.0480566	0.0471977	0.0290332	0.0409753	0.0247935	0.0429032	0.0287428
2.9	2656140	4142310	4805370			90°	0.0476	0.1929	2.3215	0.0462								30	4.55008e-06	0.00122136	0.000825074	0.00132334	0.00146545	0.000900846	0.000901093	0.000636695	0.000938409	0.000593272
3	2799280	4281950	4873190			135°	0.0475	0.1938	2.2876	0.1052								31	8.19014e-06	0.0010351	0.000676906	0.000880534	0.000724604	0.000524055	0.000462751	0.000467859	0.000578109	0.000419854
3.1	2941100	4409270	4922330		9	0°	0.0557	0.2053	2.2582	0.052								32	1.36502e-05	0.000477347	0.000289233	0.000334136	0.000348094	0.000170622	0.000191203	0.000179007	0.000224933	0.000183559
3.2	3081090	4523680	4954670			45°	0.0556	0.2008	2.3911	0.0976								33	3.64006e-06	0.000712458	0.000631238	0.000620538	0.000668787	0.000354448	0.000471904	0.000371236	0.000454955	0.000388416
3.3	3218760	4624770	4972820			90°	0.0557	0.2028	2.3273	0.0549								34	4.55008e-06	0.000777597	0.000592673	0.000538273	0.000653564	0.000324995	0.000333588	0.000363099	0.000423404	0.000252521
3.4	3353650	4712290	4980360			135°	0.0557	0.2037	2.2966	0.0662								35	3.64006e-06	0.000530272	0.000411015	0.000259996	0.0003075	0.000231559	0.000211543	0.000191212	0.000203559	0.000217026
3.5	3485290	4786260	4981860		10	0°	0.0502	0.1751	2.3425	0.1021								36	9.10016e-07	0.000954694	0.000578465	0.000593116	0.000600792	0.000544367	0.000386473	0.000380389	0.000548593	0.000441151
3.6	3613230	4846890	4983090			45°	0.0501	0.171	2.4759	0.0931								37	0.00544644	0.00152873	0.0011478	0.00100342	0.00109604	0.000828738	0.000720061	0.000729249	0.000970979	0.000744379
3.7	3737030	4894690	4991180			90°	0.0502	0.1732	2.407	0.0892								38	8.37215e-05	0.0786727	0.0468334	0.0362146	0.0436812	0.0295715	0.0258215	0.0228752	0.0306357	0.017355
3.8	3856310	4930460	4999270			135°	0.0501	0.1741	2.3757	0.1163								39	0	0.00392768	0.00264267	0.00291785	0.00338148	0.00209723	0.00179303	0.00152969	0.00207834	0.00165812
3.9	3970660	4955320	5007360															40	9.10016e-07	0.00137301	0.00085349	0.00102475	0.00121072	0.000873425	0.000713959	0.000530918	0.00105444	0.000714969
4	4079740	4970780	5015450															41	1.09202e-05	0.000793882	0.000508441	0.000699755	0.000823044	0.000685537	0.000318332	0.000294954	0.000641212	0.000490844
4.1	4183220	4978720	5023540															42	1.00102e-05	0.000517041	0.000348094	0.000475305	0.000461757	0.00024984	0.000301042	0.000253254	0.000318571	0.000189644
4.2	4280790	4981500	5031630															43	1.54703e-05	0.000836629	0.000604851	0.000594132	0.000539901	0.000561632	0.000462751	0.00106387	0.000535361	0.000321482
4.3	4372220	4981950	5039720															44	1.27402e-05	0.000918053	0.000578465	0.000613428	0.000620074	0.000555539	0.000368167	0.000408868	0.00048956	0.000380303
4.4	4457260	4983500	5047810															45	0.0231954	0.000433582	0.000384629	0.000310777	0.00027401	0.000219372	0.000207475	0.000258339	0.000241218	0.000275846
4.5	4535750	4990160	5055900															46	6.37011e-06	0.00102798	0.000937723	0.000702802	0.000635297	0.000567726	0.000548182	0.000401748	0.000568949	0.000438109
4.6	4607550	5006690	5063990															47	1.72903e-05	0.00498314	0.00358445	0.00356073	0.00459017	0.00327331	0.00189982	0.00190907	0.00273075	0.00235281
4.7	4672580	5023210	5072080															48	2.45704e-05	0.0771673	0.0394138	0.0286585	0.0404114	0.0328245	0.0184094	0.0246531	0.0270134	0.021663
4.8	4730810	5039740	5080170															49	2.27504e-05	0.000983192	0.000772302	0.000619522	0.000727648	0.000570773	0.00042207	0.000453619	0.000568949	0.000488816
4.9	4782270	5056270	5088270															50	2.73005e-05	0.000752152	0.000672846	0.00064085	0.000894084	0.000471243	0.000332571	0.000369201	0.000603554	0.000574003
5	4827050	5072790	5096360															51	5.6421e-05	0.000699227	0.000487129	0.00058296	0.000762153	0.000544367	0.00031223	0.000296989	0.000458009	0.00046549
5.1	4865310	5089320	5104450															52	7.28013e-05	0.000313482	0.000243564	0.000298589	0.000394777	0.000337182	0.000544114	0.002143	0.000477347	0.0043821
5.2	4897260	5105840	5112540															53	0.0446918	0.000761312	0.000469876	0.000596163	0.000776361	0.00069163	0.000419019	0.000437346	0.000645283	0.000556763
5.3	4923230	5122370	5120630															54	1.91103e-05	0.000752152	0.000762153	0.000618506	0.000738812	0.000550461	0.000413933	0.000320381	0.000579127	0.000557777
5.4	4943590	5138890	5128720															55	5.8241e-05	0.00100049	0.000808837	0.000760692	0.000795643	0.000643897	0.000519705	0.000442432	0.000588287	0.000643979
5.5	4958820	5155420	5136810															56	0	0.00146257	0.000832178	0.000674365	0.000802747	0.000834831	0.000728197	0.000807565	0.000546557	0.000839708
5.6	4969500	5171940	5144900															57	8.28114e-05	0.0738799	0.041957	0.0302763	0.0506715	0.0440998	0.0174686	0.0211635	0.0245228	0.0313085
5.7	4976290	5188470	5152990															58	5.6421e-05	0.00449968	0.00366361	0.00339112	0.00448057	0.00324995	0.00192626	0.0016548	0.00288749	0.00255868
5.8	4980000	5204990	5161080															59	3.91307e-05	0.000477347	0.000377525	0.000295542	0.000394777	0.000332104	0.000544114	0.000282749	0.000302286	0.00047766
5.9	4981510	5221520	5169170															60	2.36604e-05	0.000830523	0.000716485	0.000648975	0.00071344	0.000600225	0.000456649	0.000461756	0.000667675	0.000681502
6	4981870	5238040	5177260															61	0.0578024	0.000576073	0.000616015	0.000522024	0.000675891	0.000631709	0.000342741	0.000515662	0.000666657	0.000698743
6.1	4982260	5254570	5185350															62	3.36706e-05	0.000407119	0.000268936	0.000315855	0.000415074	0.000201091	0.00393186	0.00340011	0.00184628	0.00664262
6.2	4984000	5271100	5193440															63	6.73412e-05	0.000860039	0.000693143	0.000589054	0.000733738	0.000653037	0.00043224	0.000370219	0.000789811	0.000566904
6.3	4988570	5287620	5201530															64	4.73208e-05	0.00074401	0.000737797	0.00068249	0.00081797	0.00064085	0.000408848	0.000354962	0.000603554	0.000551692
6.4	4997660	5304150	5209620															65	7.46213e-05	0.00120711	0.00125943	0.00104913	0.00158114	0.00104405	0.000655988	0.000571601	0.000802024	0.000845793
																		66	0	0.00332107	0.00313082	0.00279191	0.00356923	0.00256746	0.0016598	0.00171989	0.00262592	0.00245625
																		67	0.000141052	0.0689863	0.040998	0.0298142	0.0612919	0.0467891	0.0187419	0.0160048	0.0265594	0.0295764
																		68	0.0865416	0.00115622	0.00130814	0.000946548	0.00133859	0.000844987	0.000626494	0.000559396	0.000865128	0.000759591
																		69	2.73005e-06	0.000305339	0.000426238	0.000272183	0.000507426	0.000244762	0.000231884	0.000180024	0.00027277	0.000349878
																		70	6.18811e-05	0.000699227	0.000674876	0.000538273	0.000834208	0.000479368	0.000423087	0.000302074	0.000532308	0.000486787
																		71	1.36502e-05	0.000552664	0.00057948	0.000512883	0.000569332	0.000427572	0.00267582	0.00241456	0.00319079	0.00556966
																		72	3.45806e-05	0.000325695	0.000322723	0.000279293	0.000328812	0.000171638	0.000451564	0.000483115	0.000474293	0.000912726
																		73	7.73513e-05	0.000464116	0.000613985	0.000596163	0.000624134	0.000565695	0.000344775	0.000570584	0.000670728	0.000580088
																		74	2.45704e-05	0.000888537	0.000601807	0.000722099	0.000823044	0.000746473	0.000382405	0.000580755	0.000839683	0.00073728
																		75	3.00305e-05	0.00259742	0.00364433	0.00296761	0.00415683	0.00283355	0.00159064	0.00143307	0.00247019	0.00204958
																		76	5.6421e-05	0.0393256	0.0359562	0.032529	0.0736528	0.0320059	0.0164475	0.0149349	0.0166705	0.019582
																		77	0.0824247	0.00323456	0.00405332	0.00317073	0.0044826	0.00268324	0.00176964	0.00173311	0.00281319	0.00212158
																		78	4.09507e-05	0.000421368	0.000709381	0.000481399	0.000696188	0.000648975	0.00041495	0.000298006	0.000505845	0.000414783
																		79	9.10016e-07	0.000163865	0.000317648	0.000237653	0.000382599	0.000229528	0.000190186	0.000165785	0.000219844	0.000266719
																		80	0.000100102	0.000472258	0.00071547	0.000504758	0.000605866	0.000511867	0.00031223	0.000241049	0.000475311	0.000443179
																		81	6.37011e-06	0.000331802	0.000616015	0.000522024	0.000570346	0.000357495	0.000236969	0.000235963	0.000502792	0.000444193
																		82	0.000107382	0.000519077	0.000563242	0.000592101	0.000773317	0.000700771	0.000310196	0.000433278	0.000537397	0.000463462
																		83	4.00407e-05	0.000182186	0.000255743	0.000279293	0.000391733	0.000294527	0.000228833	0.000296989	0.000286001	0.000274832
																		84	0.0942822	0.000635105	0.000865668	0.000934361	0.00121275	0.000876471	0.00072718	0.000768915	0.000898715	0.000871146
																		85	5.09609e-05	0.020361	0.0299594	0.0375867	0.0531041	0.0328357	0.0118424	0.0112693	0.0152425	0.0149515
																		86	2.09304e-05	0.0017557	0.00305064	0.002407	0.00324955	0.00314433	0.00314162	0.005358	0.00444472	0.00459811
																		87	7.37113e-05	0.000607625	0.00103718	0.000919127	0.000998614	0.000867331	0.000560386	0.000749591	0.000999477	0.000936051
																		88	5.46009e-06	0.000318571	0.000589629	0.000577882	0.000507426	0.000491555	0.000364099	0.000323433	0.000581162	0.000421882
																		89	1.36502e-05	0.000202542	0.000294307	0.00029148	0.000358243	0.000239684	0.000249174	0.000265459	0.000315517	0.00033568
																		90	2.09304e-05	0.000381674	0.000652549	0.000410306	0.00058151	0.000480383	0.000357996	0.000320381	0.000439688	0.000425939
																		91	3.00305e-05	0.000290072	0.000539901	0.000412338	0.000527723	0.000393041	0.000346809	0.000259356	0.000460044	0.000397543
																		92	0.0989142	0.000505845	0.000629208	0.000403197	0.000709381	0.000508821	0.000260361	0.000318347	0.000552664	0.000317426
																		93	5.18709e-05	0.000238165	0.000423193	0.000299605	0.000473936	0.000361557	0.000380371	0.000286818	0.000357247	0.000302214
																		94	2.45704e-05	0.00191041	0.00335814	0.00237754	0.00288928	0.00284269	0.0017971	0.00205553	0.00305237	0.00232644
																		95	1.36502e-05	0.016813	0.0284026	0.0348862	0.0405707	0.0342017	0.0115495	0.0158401	0.0197107	0.0178113
																		96	4.73208e-05	0.000445795	0.000605866	0.000450931	0.000520619	0.000648975	0.000663107	0.00095911	0.000785739	0.00106992
																		97	3.64006e-05	0.000371496	0.000535842	0.000551476	0.00065052	0.000559601	0.000341724	0.000434295	0.000598465	0.000511127
																		98	7.55313e-05	0.000306357	0.000554109	0.000451946	0.000406955	0.000454993	0.000255276	0.000374287	0.00057302	0.000332638
																		99	6.91612e-05	0.000149616	0.000359257	0.000225465	0.000225297	0.000286402	0.000215611	0.000255288	0.000361318	0.000308299
																		100	0.0950903	0.000224933	0.00054396	0.000304683	0.000393762	0.000398119	0.000362065	0.000365133	0.000561824	0.000549664
																		101	9.82817e-05	0.000262592	0.000599777	0.000381869	0.000572376	0.000447884	0.000375286	0.000323433	0.000494649	0.000517211
																		102	0.000103742	0.000448849	0.000590643	0.000556554	0.000556139	0.00061546	0.000451564	0.000342757	0.000484471	0.000369147
																		103	9.10016e-06	0.000442742	0.000676906	0.000440775	0.000488143	0.000570773	0.000433257	0.000487183	0.000554699	0.000499971
																		104	6.73412e-05	0.0161667	0.0328589	0.0195017	0.0200169	0.0283203	0.0106504	0.0156275	0.0204302	0.0201134
																		105	9.10016e-06	0.00167631	0.00331552	0.0023227	0.00255743	0.00278886	0.00193033	0.0020362	0.0029282	0.00241467
																		106	3.64006e-05	0.000164883	0.000404926	0.000329058	0.000293292	0.000344292	0.000295957	0.000380389	0.000409154	0.000498957
																		107	9.28216e-05	0.000347069	0.000540916	0.000450931	0.000354183	0.000589054	0.000352911	0.00036615	0.000570984	0.000451292
																		108	0.100915	0.000286001	0.00041	0.000387963	0.000280099	0.00037476	0.000353928	0.000369201	0.000406101	0.00030627
																		109	4.18607e-05	0.0001201	0.000316634	0.000211247	0.000110619	0.000221403	0.000182049	0.000229861	0.000306357	0.000256577
																		110	4.09507e-05	0.000270734	0.00078245	0.000540304	0.000255743	0.000405228	0.000302059	0.000372253	0.000624927	0.000445208
																		111	1.00102e-05	0.000352158	0.000625148	0.000439759	0.000395792	0.000356479	0.000378337	0.000444466	0.000581162	0.000510112
																		112	2.27504e-05	0.00163153	0.00328406	0.00216731	0.00181252	0.00228004	0.00168116	0.00171684	0.0022931	0.00162262
																		113	5.7331e-05	0.0141545	0.0271067	0.0149335	0.0108488	0.0179204	0.00816273	0.0124522	0.0160323	0.0129283
																		114	0.000146513	0.00150736	0.00317141	0.00392229	0.00174757	0.0046322	0.00328299	0.00453009	0.00629304	0.00410625
																		115	4.27707e-05	0.000296179	0.000518589	0.000395072	0.00037245	0.000411322	0.00036715	0.000471927	0.00052213	0.000449264
																		116	0.0863541	0.000103815	0.00024052	0.000201091	0.000146139	0.00019906	0.000195271	0.000298006	0.000311446	0.000264691
																		117	2.54804e-05	0.000262592	0.000503366	0.000443822	0.000326782	0.000576866	0.000398678	0.000493286	0.000451902	0.000526339
																		118	2.73005e-05	0.000196435	0.000382599	0.000489524	0.000394777	0.000422494	0.000340707	0.000444466	0.000488543	0.000439123
																		119	2.18404e-05	0.000257503	0.000484084	0.000435697	0.000285173	0.000484446	0.000365116	0.000375304	0.000483454	0.000463462
																		120	2.36604e-05	0.000119082	0.000308515	0.000294527	0.00016948	0.000319917	0.00024714	0.000263425	0.000456991	0.000361034
																		121	6.91612e-05	0.000524166	0.000964109	0.000817566	0.000589629	0.000788113	0.000660056	0.000735352	0.0010809	0.00077886
																		122	4.00407e-05	0.0111551	0.0239373	0.0161716	0.0103606	0.0112032	0.0113521	0.0153132	0.0146034	0.0112691
																		123	0	0.0012122	0.00245391	0.00336472	0.00127668	0.00384815	0.00318332	0.00405816	0.00602231	0.00372494
																		124	0.0580672	0.000431546	0.000741856	0.000885612	0.000654579	0.000828738	0.000833969	0.00118999	0.00128548	0.00127883
																		125	3.36706e-05	0.00018931	0.000453639	0.000399135	0.000382599	0.00027523	0.000327485	0.000389543	0.000580144	0.000394501
																		126	4.55008e-06	0.000119082	0.000373465	0.000255934	0.000232401	0.000190935	0.000187135	0.000272579	0.000276841	0.000206885
																		127	3.82207e-05	0.000142492	0.000413044	0.00037476	0.000285173	0.000278277	0.000300025	0.000379372	0.000465133	0.000428981
																		128	1.36502e-05	0.000183203	0.000413044	0.000435697	0.000331856	0.000277262	0.000337656	0.000396663	0.000532308	0.00043101
																		129	1.18302e-05	0.000251396	0.000362302	0.000506789	0.000308515	0.000442806	0.000454615	0.000351911	0.000498721	0.000412755
																		130	7.28013e-06	0.000116029	0.000268936	0.00032398	0.000189777	0.000277262	0.000289855	0.000277664	0.000362336	0.000297143
																		131	0.0408679	0.00106156	0.0024945	0.00247707	0.00174047	0.00169607	0.00175744	0.00176769	0.0021445	0.00182951
																		132	1.82003e-05	0.0089159	0.0196516	0.0177793	0.0108843	0.00946955	0.0125573	0.0160933	0.0158898	0.0109669
																		133	6.37011e-06	0.000311446	0.00122493	0.00252785	0.000357228	0.00226887	0.00251208	0.002977	0.00397653	0.00267834
																		134	9.10016e-06	0.000279894	0.000324752	0.000565695	0.000381584	0.000378823	0.000439359	0.000540072	0.000695155	0.000627753
																		135	2.27504e-05	0.000201524	0.000349109	0.000486477	0.000280099	0.000308745	0.000352911	0.000349877	0.00042035	0.000322497
																		136	0	0.000115011	0.000292277	0.000242731	0.000165421	0.000222419	0.000285787	0.000241049	0.000312464	0.000199786
																		137	3.64006e-06	0.000157759	0.00058151	0.000428587	0.000304455	0.000280308	0.000309179	0.000305125	0.000395923	0.000319454
																		138	1.00102e-05	0.00012926	0.000422178	0.000439759	0.000310545	0.000252887	0.000324434	0.000415987	0.000378621	0.000544593
																		139	0.0255451	0.000139438	0.000491188	0.00044179	0.000413044	0.000297574	0.000365116	0.000379372	0.000472258	0.000461434
																		140	4.55008e-06	0.000188292	0.000418119	0.000574835	0.000351139	0.00034937	0.000489194	0.000471927	0.000584216	0.000469547
																		141	1.63803e-05	0.00665436	0.014419	0.0136721	0.0102114	0.00900034	0.0119013	0.013573	0.0152456	0.0113198
																		142	0	0.00100762	0.0030547	0.00413861	0.00152735	0.00313722	0.00574218	0.00348656	0.00441826	0.00313065
																		143	0	0.000112975	0.000256757	0.000485462	0.000128886	0.000463118	0.000559369	0.000798411	0.000868181	0.000870132
																		144	9.10016e-06	0.000268698	0.000327797	0.000446868	0.000327797	0.000339214	0.00051462	0.000395646	0.000544522	0.00047766
																		145	5.46009e-06	0.000123153	0.000368391	0.000402182	0.000234431	0.000242731	0.000480041	0.000514644	0.000504827	0.000411741
																		146	7.28013e-06	0.000149616	0.000303441	0.000384916	0.000210074	0.000310777	0.000333588	0.000314279	0.0003603	0.000300185
																		147	0.0198957	0.000102798	0.000132946	0.00024984	0.000137005	0.000176716	0.000201373	0.000212571	0.000271752	0.000207899
																		148	1.00102e-05	0.000176079	0.000449579	0.00043265	0.000283144	0.00028234	0.000388508	0.000333604	0.000439688	0.00037726
																		149	1.82003e-06	0.000241218	0.000616015	0.00066624	0.00047698	0.000427572	0.00057971	0.000503457	0.00057302	0.000626739
																		150	3.64006e-06	0.00065139	0.00160955	0.00155591	0.00103413	0.00136295	0.00163641	0.00151444	0.00157555	0.0015273
																		151	9.10016e-07	0.00624113	0.0157901	0.015225	0.00839992	0.00835441	0.0157793	0.0163537	0.0187855	0.0172627
																		152	9.10016e-07	0.00027277	0.000777376	0.00101053	0.000414059	0.000609366	0.000979405	0.00100386	0.00108395	0.00109426
																		153	2.73005e-06	9.87263e-05	0.000371436	0.00024984	0.000105545	0.000294527	0.000338673	0.000395646	0.000417297	0.000433038
																		154	6.37011e-06	0.000202542	0.000337945	0.000413353	0.000285173	0.000406244	0.000371218	0.000425141	0.000384727	0.000532424
																		155	0.0177444	0.000128242	0.000264876	0.000466165	0.000210074	0.000311792	0.000489194	0.000369201	0.000437653	0.000456363
																		156	1.45603e-05	0.000128242	0.000320693	0.000327026	0.000209059	0.000228512	0.000368167	0.000322416	0.000376585	0.000359006
																		157	1.82003e-06	3.96941e-05	0.000229356	0.000285386	7.40841e-05	0.000147263	0.000292906	0.000288852	0.000311446	0.000208913
																		158	2.73005e-06	0.000140456	0.000438416	0.000386947	0.000210074	0.000387963	0.000543097	0.000489217	0.000477347	0.000412755
																		159	0	0.000739939	0.00207131	0.00197333	0.00125943	0.0015092	0.00180931	0.00162123	0.0016356	0.00192687
																		160	0	0.0063765	0.0197632	0.0157826	0.00467948	0.00728599	0.0117132	0.0183441	0.0118492	0.0177241
																		161	0	0.000776579	0.00202361	0.00225364	0.00111634	0.00175396	0.00229748	0.00221419	0.00228394	0.00225545
																		162	3.64006e-06	9.66907e-05	0.00064646	0.000363588	0.000257772	0.000355463	0.00037732	0.000408868	0.000345033	0.000515183
																		163	0.0163448	4.47831e-05	0.000345049	0.000245778	0.000103515	0.000189919	0.000251208	0.000249186	0.000280912	0.000313369
																		164	1.54703e-05	0.000250378	0.000580495	0.000589054	0.00020703	0.000428587	0.000401729	0.000520747	0.000359282	0.000634852
																		165	4.55008e-06	0.000328748	0.000701262	0.000565695	0.000243564	0.000264059	0.000405797	0.00057567	0.000407119	0.000641951
																		166	9.10016e-07	0.000179132	0.000302426	0.00045804	0.000189777	0.000419447	0.000329519	0.000370219	0.000372514	0.000478674
																		167	9.10016e-07	0.000115011	0.000253713	0.000309761	0.000123812	0.000262027	0.000231884	0.000258339	0.000304321	0.000305256
																		168	0	0.000252414	0.000619059	0.000830769	0.000359257	0.000614444	0.000830918	0.000743488	0.000781668	0.000672375
																		169	9.10016e-07	0.00526506	0.0123406	0.0125377	0.00502047	0.00757848	0.00970252	0.0152695	0.00897697	0.0157841
																		170	4.55008e-06	0.000475311	0.00922703	0.00606218	0.000916411	0.00267105	0.00455327	0.00358115	0.00390122	0.00373711
																		171	0.0115608	0.000167937	0.000588614	0.000716005	0.000396807	0.000473274	0.000806509	0.000689583	0.000836629	0.000677446
																		172	7.28013e-06	0.000109922	0.000380569	0.000313823	0.000166436	0.000245778	0.000460717	0.000296989	0.00039287	0.000381317
																		173	2.73005e-06	0.000113993	0.000506411	0.000414369	0.000208045	0.000289449	0.000395627	0.000415987	0.000408137	0.000462448
																		174	3.64006e-06	8.65128e-05	0.000281114	0.000246793	0.000129901	0.000210231	0.000251208	0.000257322	0.000222898	0.000270775
																		175	0	0.000131296	0.000469876	0.000397103	0.000250668	0.000357495	0.000390542	0.000458705	0.000393888	0.000552706
																		176	1.82003e-06	9.87263e-05	0.00037854	0.000396088	0.000220223	0.000327026	0.000431223	0.000408868	0.00035114	0.000445208
																		177	9.10016e-07	4.88543e-05	0.00033896	0.000415384	0.00013396	0.000190935	0.000340707	0.000327501	0.000304321	0.000435066
																		178	3.64006e-06	0.000111958	0.00117215	0.00117506	0.000321708	0.000981079	0.00121434	0.00122965	0.00115316	0.00115105
																		179	0.00859237	0.00301573	0.0168181	0.0189035	0.00560908	0.00999563	0.0133516	0.0210679	0.0116192	0.0175396
																		180	4.55008e-06	0.000115011	0.00136193	0.00138732	0.000586584	0.00110397	0.00163132	0.00164971	0.00158166	0.00165508
																		181	9.10016e-07	0.000294143	0.00120158	0.000931314	0.000704307	0.000913033	0.00116959	0.00109031	0.00103714	0.00120277
																		182	0.0067232	0.0020244	0.0133128	0.0156729	0.00562837	0.0087576	0.0115667	0.0217697	0.00964159	0.0160163
																		183	1.82003e-06	0.000111958	0.000780421	0.000677412	0.000399851	0.000711943	0.000940758	0.00080553	0.000627981	0.000902585
																		184	0.00161073	0.000184221	0.00124624	0.00101764	0.000721559	0.000795223	0.00112281	0.00111981	0.00111347	0.00119263
																		185	2.73005e-06	0.00174858	0.0141491	0.0116226	0.00546903	0.00947361	0.012059	0.0185577	0.00968638	0.0190963
																		186	0	0.000130278	0.000721559	0.000592101	0.000431312	0.000597179	0.000975337	0.000708908	0.000552664	0.00105166
																		187	0.000697982	0.000292108	0.00192923	0.0017113	0.0013325	0.00194692	0.00264938	0.0025122	0.00214755	0.00295926
																		188	0	0.00137097	0.0168536	0.0138986	0.00482054	0.00978337	0.0144907	0.0212581	0.0114634	0.0218314
																		189	9.10016e-07	6.41212e-05	0.00107067	0.000913033	0.00037448	0.00091608	0.00134045	0.00142799	0.00122441	0.00140864
																		190	0.00058059	0.000234093	0.00177193	0.00142693	0.00124522	0.00162091	0.00259039	0.00223148	0.00185748	0.00259417
																		191	9.10016e-07	0.00122136	0.00756166	0.00496735	0.00488042	0.00727075	0.0125655	0.0143144	0.00911641	0.0176197
																		192	1.82003e-06	7.32814e-05	0.00067995	0.000726161	0.000429282	0.00068249	0.000985507	0.000967247	0.000789811	0.000926924
																		193	0.000489589	0.00017099	0.00138324	0.00131217	0.00110822	0.00144928	0.00229036	0.00211553	0.00175672	0.00203842
																		194	9.10016e-07	0.000920089	0.00620683	0.00433259	0.00490985	0.00740786	0.0154457	0.0151759	0.0089383	0.0151604
																		195	0.000374927	0.000102798	0.000504381	0.000538273	0.000375495	0.000519992	0.000818713	0.000726198	0.000751134	0.000689615
																		196	0	5.69966e-05	0.00153344	0.00131521	0.00102601	0.00165849	0.00229545	0.00200467	0.00154909	0.00195222
																		197	0	0.000359282	0.00635601	0.00435595	0.00485606	0.00752161	0.0185782	0.0157811	0.00891997	0.0161035
																		198	0.000293025	7.12458e-06	0.00427252	0.00378619	0.000290247	0.00277668	0.00380473	0.00290276	0.00322235	0.00318339
																		199	9.10016e-07	1.62848e-05	0.00604953	0.00383494	0.00484084	0.00718036	0.0116837	0.00956974	0.00966602	0.0137274
																		200	0	2.03559e-06	0.00121478	0.00112326	0.000960049	0.00150107	0.00195067	0.00181753	0.00161321	0.00179503
																		201	0.000250254	2.44271e-05	0.00061703	0.000632725	0.000393762	0.000561632	0.000787185	0.000621438	0.000733832	0.000887373
																		202	0	4.07119e-06	0.00117215	0.00104202	0.000966138	0.00158029	0.00204933	0.00148698	0.00149006	0.00162364
																		203	9.10016e-07	1.5267e-05	0.00572275	0.00337995	0.00523968	0.00702802	0.0129387	0.00618896	0.00975355	0.00867495
																		204	0.000210214	3.05339e-05	0.000589629	0.000672334	0.000471906	0.000625616	0.000820748	0.000703822	0.000830523	0.000784944
																		205	0	2.03559e-06	0.00555022	0.00381565	0.00694869	0.00765465	0.0170994	0.00665071	0.00887112	0.00774195
																		206	1.82003e-06	3.96941e-05	0.000674876	0.000651006	0.000421163	0.000794207	0.00109738	0.000765864	0.00076233	0.000941122
																		207	0.000177453	0	0.00396096	0.00375979	0.000366361	0.0061485	0.00386067	0.00334112	0.0033913	0.00314789
																		208	0	0	0.00493319	0.00434072	0.00563242	0.00862862	0.015346	0.00695075	0.0077088	0.00714056
																		209	0.000143782	0	0.000693143	0.000686552	0.000428267	0.000856159	0.00104246	0.000748574	0.0008407	0.000767704
																		210	0	0	0.000382599	0.000382885	0.000262846	0.000550461	0.000711925	0.000631609	0.000564877	0.000731195
																		211	9.10016e-07	1.0178e-06	0.00406752	0.00386033	0.00547918	0.00815738	0.0123193	0.00658765	0.00551951	0.00613352
																		212	8.46315e-05	0	0.000534827	0.000653037	0.000315619	0.000876471	0.00114823	0.000689583	0.000826451	0.000650064
																		213	0	0	0.00037854	0.000397103	0.000244579	0.0004489	0.000640732	0.000479047	0.000481418	0.000478674
																		214	0	0	0.00397822	0.00389385	0.00523054	0.00879721	0.0123356	0.00719587	0.00484573	0.00602095
																		215	0	0	0.000952945	0.000681474	0.000903218	0.00118826	0.00131401	0.000820787	0.000756223	0.00143805
																		216	0	0	0.000892054	0.000943502	0.000430297	0.00130607	0.00132011	0.00103946	0.00113484	0.000963433
																		217	0	0	0.00715775	0.00693763	0.00892562	0.0177935	0.0162187	0.0115948	0.00697802	0.00797216
																		218	0	0	0.000509455	0.000670303	0.000227327	0.000634756	0.00072718	0.000877743	0.000662586	0.000817397
																		219	0	0	0.000471906	0.000581944	0.000246609	0.000818582	0.000867531	0.00075671	0.000662586	0.000592258
																		220	0	0	0.00376916	0.00385119	0.00453943	0.0114276	0.0118098	0.00931954	0.00415872	0.00481919
																		221	0	0	0.000508441	0.000473274	0.000165421	0.000658115	0.000738368	0.000755693	0.000601518	0.000648036
																		222	0	0	0.000402896	0.000505774	0.000180644	0.000443822	0.000614289	0.000676361	0.000667675	0.000608484
																		223	0	0	0.00392443	0.00390705	0.00414364	0.0110966	0.0128279	0.00840416	0.004003	0.00356775
																		224	0	0	0.000449579	0.000512883	0.000121782	0.000630694	0.000642766	0.000675344	0.000647319	0.000623696
																		225	0	0	0.000519604	0.000627647	0.000216163	0.000551476	0.000705823	0.00063466	0.000620856	0.000729167
																		226	0	0	0.00370827	0.00373338	0.00434356	0.00718036	0.00656801	0.00528579	0.00357857	0.00317324
																		227	0	0	4.05941e-06	4.06244e-06	2.0297e-06	6.09366e-06	4.47496e-05	4.06834e-06	1.0178e-06	7.09898e-06
																		228	0	0	1.01485e-05	8.12488e-06	9.13366e-06	3.85932e-05	7.42436e-05	2.84784e-05	3.46051e-05	2.12969e-05
																		229	0	0	1.11634e-05	0	1.11634e-05	1.01561e-05	1.52555e-05	3.45809e-05	2.03559e-06	1.21697e-05
																		230	3.18506e-05	0	3.04455e-06	0	2.0297e-06	2.64059e-05	1.22044e-05	1.01708e-05	0	2.63676e-05
																		231	9.91917e-05	0	1.11634e-05	1.01561e-06	7.10396e-06	2.94527e-05	2.54259e-05	2.74613e-05	5.4961e-05	2.23111e-05
																		232	0	0	9.13366e-06	0	5.07426e-06	2.23434e-05	1.01704e-05	5.08542e-06	0	1.01414e-05
																		233	3.09405e-05	0	1.21782e-05	0	9.13366e-06	7.10927e-06	1.11874e-05	0	0	1.92687e-05
																		234	5.9151e-05	0	6.19059e-05	0	7.10396e-06	2.03122e-05	2.03407e-05	0	0	2.63676e-05
																		235	0.000106472	0	1.11634e-05	0	4.05941e-06	1.42185e-05	1.22044e-05	1.01708e-06	0	9.12726e-06
																		236	0	0	3.55198e-05	0	1.01485e-05	2.3359e-05	1.72896e-05	0	0	3.6509e-05
																		237	0.000141962	0	7.81436e-05	0	1.01485e-05	4.77337e-05	2.03407e-05	1.01708e-06	0	2.53535e-05
																		238	0.000351266	0	8.11881e-06	0	1.01485e-06	1.32029e-05	5.08518e-06	0	0	6.08484e-06
																		239	0	0	0.000140049	0	1.01485e-05	5.38273e-05	1.72896e-05	4.06834e-06	0	2.63676e-05
																		240	0.000138322	0	2.63861e-05	0	1.11634e-05	3.75776e-05	1.83066e-05	6.1025e-06	0	2.12969e-05
																		241	0.000121942	0	1.52228e-05	0	2.0297e-06	2.13278e-05	6.10221e-06	8.13667e-06	0	2.83959e-05
																		242	6.37011e-06	0	4.87129e-05	0	2.23267e-05	8.22644e-05	2.746e-05	1.83075e-05	0	2.53535e-05
																		243	0	0	2.33416e-05	0	1.92822e-05	5.48429e-05	1.72896e-05	1.83075e-05	0	1.52121e-05
																		244	1.45603e-05	0	5.17574e-05	0	4.46535e-05	0.000137107	3.25451e-05	0	0	3.14383e-05
																		245	9.10016e-06	0	4.05941e-05	8.12488e-06	2.7401e-05	3.35151e-05	2.03407e-05	0	0	2.02828e-05
																		246	2.00203e-05	0	2.23267e-05	0.000545383	0.000556139	2.53902e-05	2.13577e-05	0	0	0.000375232
																		247	7.09812e-05	0	4.26238e-05	0.000254918	0.000363317	3.96088e-05	3.25451e-05	0	0	0.00033061
																		248	3.27606e-05	0	3.55198e-05	0.000106639	0.000230371	2.74215e-05	2.54259e-05	0	0	0.000173418
																		249	4.91409e-05	0	0.000148168	2.23434e-05	0.000137005	3.14839e-05	2.746e-05	0	0	6.28767e-05
																		250	7.00712e-05	0	0.000304455	3.6562e-05	0.000103515	1.52341e-05	1.42385e-05	0	0	6.4905e-05
																		251	0	0	0.000188762	8.93737e-05	7.81436e-05	0	0	0	0	9.53292e-05
																		252	0	0	0.000559183	0.000193981	0.000234431	1.01561e-06	0	0	0	0.000250493
																		253	0	0	0.000298366	0.000190935	0.00017354	0	0	0	0	0.000208913
																		254	0	0	1.01485e-06	1.01561e-06	0	0	0	0	0	0
																		255	0.000671592	0	0	0	0	0	0	0	0	0
